# Supplementary material for: Dataset on the shooting and rooting ability of Morus alba using waste tea residue derived carbon dots as an alternative of growth plant stimulator
Source: Data Brief. 2020 Feb 28;29:105345. doi: 10.1016/j.dib.2020.105345 (PMC7062930; doi:10.1016/j.dib.2020.105345)
Supplement: Multimedia component 2 [file mmc2.xml]

<?xml version="1.0" encoding="utf-8" standalone="no"?>
<data>
  <datasets>
    <author>gbkolekar@yahoo.co.in</author>
    <type>0</type>
    <dataset>
      <value>6</value>
      <reason>Other (please explain)</reason>
      <comments>I have submitted WTR-CDs synthesis and characterization data article link as a supplementary data file along with my manuscript.</comments>
    </dataset>
  </datasets>
</data>
